# Supplementary material for: Advantages of External Reflection and Transflection over ATR in the Rapid Material Characterization of Negatives and Films via FTIR Spectroscopy
Source: Polymers (Basel). 2022 Feb 19;14(4):808. doi: 10.3390/polym14040808 (PMC8878977; doi:10.3390/polym14040808)
Supplement: Supplementary file 1 [file polymers-14-00808-s001.zip]

Archive with 1 entries (1 files):
- polymers-1600710-supplementary.pdf
